# Supplementary material for: Genome Wide Association Studies Using a New Nonparametric Model Reveal the Genetic Architecture of 17 Agronomic Traits in an Enlarged Maize Association Panel
Source: PLoS Genet. 2014 Sep 11;10(9):e1004573. doi: 10.1371/journal.pgen.1004573 (PMC4161304; doi:10.1371/journal.pgen.1004573)
Supplement: Table S1 — Description of the traits evaluated in the study. (XLSX) [file pgen.1004573.s020.xlsx]

## Sheet: TableS1
Table S1 Description of the traits evaluated in the study.
Categories	Trait	Acronym	Description	Unit
Morphological traits	Plant height	PH	The average height of selected individuals from ground to the tassel tip with six plants scored randomly in each plot.	cm
	Ear height	EH	The average height of selected individuals from ground to the insertion of the top (uppermost) ear with six plants scored randomly in each plot.	cm
	Ear leaf width	ELW	Width of the ear leaf measured at the widest portion of ear leaf lamina	cm
	Ear leaf length	ELL	Length of the ear leaf measured from leaf base to leaf tip	cm
	Tassel main axis length	TMAL	Length of primary inflorescence from the base to the tip	cm
	Tassel branch number	TBN	The average number of branches on tassel with six plants scored randomly in each plot	count
	Leaf number above ear	LNAE	Count number of leaves above uppermost ear	count
Yield related traits	Ear length	EL	The length of uppermost ear from the base to the tip	cm
	Ear diameter	ED	The diameter of uppermost ear measured in the middle of ear	cm
	Cob diameter	CD	The diameter of cob (after shelling or seeds were taken off) measured in the middle of cob	cm
	Kernel number per row	KNPR	Count number of kernel for each row	count
	100-grain weight	GW	Average weight of three samples of 100 kernels randomly selected from the shelled lot of grains in each plot	g
	Cob weight	CW	The average weight of cob (after shelling seeds) with six plants scored randomly in each plot	g
	Kernel width	KW	Average width of 10 consecutive kernels from one row in the middle of the uppermost ear	mm
Maturity traits	Days to anthesis	DTA	Number of days from sowing to when 50% of the plants shed pollen	day
	Days to silking	DTS	Number of days from sowing to when 50% of the plants silk	day
	Days to heading	DTH	Number of days from sowing to when 50% of the plants had extruded tassels	day
