# Supplementary material for: Genome Wide Association Studies Using a New Nonparametric Model Reveal the Genetic Architecture of 17 Agronomic Traits in an Enlarged Maize Association Panel
Source: PLoS Genet. 2014 Sep 11;10(9):e1004573. doi: 10.1371/journal.pgen.1004573 (PMC4161304; doi:10.1371/journal.pgen.1004573)
Supplement: Table S2 — Phenotype variation of 17 agronomic traits in 513 maize lines. a ANOVA, analysis of variance, showing the mean square and degrees of freedom (in parentheses). The F-test was applied to determine the significance level. Both the environments and lines were fitted in the model as random effects. ** indicate significance at level of 0.001; s.d., standard deviation. bPVE by Q, the percentage of phenotypic variance explained by the subpopulation structure. (XLSX) [file pgen.1004573.s021.xlsx]

## Sheet: TableS2
Table S2 Phenotype variation of 17 agronomic traits in 513 maize lines.
Category	Source of variation	Plant height	Ear height	Ear leaf width	Ear leaf length	Tassel main axis length	Tassel branch number	Leaf number above ear	Ear length	Ear diameter	Cob diameter	Kernel number per row	100-grain weight	Cob weight	Kernel width	Days to silking	Days to anthesis	Day to heading
Descriptive statistics	Range	107.198-220.463	17.631-103.365	6.226-11.369	54.403-93.831	20.597-42.752	2.382-22.146	4.341-7.398	6.875-17.351	2.516-4.706	1.36-3.069	12.890-32.872	11.790-30.558	4.498-31.486	5.128-9.797	59.713-82.687	57.556-82.154	54.987-78.751
	Mean ± s.d.	173.150±21.603	64.701±13.660	8.489±0.820	71.548±7.090	30.265±3.329	9.436±3.386	5.683±0.606	12.168±1.359	3.702±0.315	2.319±0.254	21.217±2.528	22.677±2.526	15.830±4.060	8.119±0.590	72.181±3.622	70.201±3.722	67.337±3.77
ANOVAa	Environments	117664.122 (4)**	20860.364 (4)**	452.063 (3)**	24382.281 (3)**	934.287 (3)**	670.041 (3)**	166.206 (3)**	732.449 (3)**	85.909 (3)**	21.521 (3)**	4774.561(2)**	2877.812 (2)**	3164.886 (2)**	90.579 (2)**	80769.863(3)**	71849.316 (3)**	80663.387 (3)**
	Genotypes	4281.077 (507)**	1755.888 (507)**	5.491 (507)**	377.510 (507)**	84.49 (507)**	80.873 (507)**	2.749 (507)**	14.701 (507)**	0.769 (507)**	0.483 (507)**	45.155(507)**	49.890 (505)**	93.891 (507)**	2.068 (506)**	78.835 (507)**	76.856 (507)**	79.343 (507)**
	Genotypes*Environments	317.985 (1874)**	136.042 (1874)**	0.785 (1363)**	38.430 (1366)**	10.273 (1365)**	5.784 (1371)**	0.239 (1429)**	2.637 (1331)**	0.108 (1334)**	0.057 (1332)**	11.844(766)**	15.484 (784)**	15.637 (875)**	0.261 (845)**	13.156 (1351)**	9.748 (1358)**	9.834 (1364)**
	Error	147.803 (1954)	56.304 (1952)	0.464 (1443)	21.667 (1446)	6.018 (1438)	2.685 (1447)	0.188 (1508)	1.390 (1291)	0.06(1312)	0.034 (1309)	7.122(787)	10.199 (740)	10.745(860)	0.172 (1101)	4.941 (441)	3.601 (441)	3.592 (442)
	Repeatability	0.846	0.846	0.74	0.821	0.78	0.879	0.803	0.714	0.757	0.782	0.666	0.589	0.755	0.808	0.778	0.825	0.83
Heritability	MLM	0.543311	0.587938	0.505428	0.682741	0.682948	0.552875	0.567084	0.618511	0.512767	0.522424	0.38556	0.51747	0.467668	0.541438	0.560349	0.626006	0.611563
Normal Distribution Test	Shapiro-Wilk Statistics (W)	0.992**	0.996**	0.997**	0.996**	0.997**	0.988	0.993**	0.992**	0.992**	0.99**	0.9921**	0.9963**	0.9855	0.9905**	0.9929**	0.9908**	0.9905**
PVE by Qb		0.098108	0.202002	0.159867	0.223658	0.395274	0.161358	0.025086	0.009232	0.084849	0.076637	0.026729	0.026776	0.144598	0.014744	0.293783	0.323137	0.310809
