# Supplementary material for: Genome Wide Association Studies Using a New Nonparametric Model Reveal the Genetic Architecture of 17 Agronomic Traits in an Enlarged Maize Association Panel
Source: PLoS Genet. 2014 Sep 11;10(9):e1004573. doi: 10.1371/journal.pgen.1004573 (PMC4161304; doi:10.1371/journal.pgen.1004573)
Supplement: Table S4 — The comparison of significantly associated loci with oil concentration in dataset 1 (N = 368) and dataset 2 (N = 513). *Alleles with underlines indicate rare alleles. NS: non-significant. NA: no SNPs. (XLSX) [file pgen.1004573.s023.xlsx]

## Sheet: TableS4
Table S4 The comparation of significantly associated loci with oil concentration in dataset1 (N=368), dataset 2 (N=513) and dataset 3 (513 with low density)
Candidate gene	Chromosome	Position (bp)	SNP	*Alleles	MAF	eQTL	P value (dataset 1)	P value(dataset 2)	P value(dataset 3)	Annotation
GRMZM2G080524	1	16370466	M1c16370466	T/C	0.07	NS	1.15057e-07	3.08611e-07	NA	Epoxide hydrolase,EH
GRMZM2G410515	1	17643572	M1c17643572	T/A	0.06	4.54e-13	1.36971e-06	3.12214e-07	NA	Phytoene desaturase
GRMZM2G132898	1	105672248	M1c105672248	G/T	0.07	NS	9.21e-05	1.58e-06	NA	choline-phosphate cytidylyltransferase,CCT
GRMZM2G115615	1	170961674	PZE-101132612	C/A	0.06	NS	1.23253e-06	3.7623e-08	NA	Tetratrico peptide repeat
GRMZM2G110298	1	248149904	M1c248149904	T/C	0.05	3.53e-12	2.96331e-07	2.95766e-09	NA	Acyl carrier protein, ACP
GRMZM2G134432	2	54358837	PZE-102073982	A/G	0.13	NS	5.43718e-06	2.55463e-07	2.73e-07	Phosphatidylinositol 3 kinase, PI3Ks.a
GRMZM2G079236	2	149517635	M2c149517635	T/G	0.05	7.04e-05	5.11013e-07	2.60396e-07	NA	Long-Chain Acyl-CoA Synthetase, LACS
GRMZM2G355572	3	7938035	M3c7938035	A/C	0.09	NS	5.39e-06	1.25e-06	NA	Unknown
GRMZM2G142315	3	156963535	M3c156963535	C/G	0.05	6.70176e-12	5.42e-06	8.46e-08	NA	phosphatidylinositol transfer protein,CSR1
GRMZM2G176542	3	166664152	M3c166664152	C/G	0.08	NS	2.9413e-07	1.47295e-08	NA	Triglyceride lipases, TAGL
GRMZM2G118423	3	167431166	M3c167431166	C/T	0.08	NS	6.29253e-07	6.23662e-08	NA	Oxidoreductase activity,Cytochrome P450, CYPOR
GRMZM2G083195	3	178136002	M3c178136002	G/C	0.06	NS	1.74427e-06	9.43281e-07	NA	Glycerol-Phosphate Acyltransferase, GPAT
GRMZM2G133675	4	6601732	M4c6601732	A/G	0.06	2.27e-13	2.7109e-07	9.36819e-07	NA	Regulation of transcription
GRMZM2G122277	4	31245730	PZE-104026172	A/C	0.11	NS	0.000191	7.87e-07	7.96e-07	Unknown
GRMZM5G847159	4	32810884	M4c32810884	A/G	0.1	1.72e-10	3.4676e-06	3.4773e-07	NA	Oxidoreductase activity,Cytochrome P450, CYPOR
GRMZM2G122767	4	165680223	M4c165680223	G/C	0.14	4.19e-05	3.53569e-06	9.85307e-07	NA	ATP binding
GRMZM2G125268	4	165969105	M4c165969105	G/A	0.05	4.23e-14	6.80336e-07	1.78336e-07	NA	Aldehyde dehydrogenases
GRMZM2G092321	4	228013669	M4c228013669	C/T	0.12	2.06e-23	8.69991e-06	4.64742e-08	NA	Unknown
GRMZM2G041060	4	236185943	M4c236185943	G/C	0.06	NS	2.55611e-09	2.21276e-09	NA	Unknown
GRMZM2G065194	5	15700222	M5c15700222	A/G	0.1	1.29e-13	7.83387e-07	1.82797e-07	NA	Short-chain dehydrogenases/reductases
GRMZM2G439195	5	15800012	M5c15800012	G/C	0.05	7.54e-11	4.9742e-13	1.23e-13	NA	Maize nicotianamine synthase
GRMZM2G138245	5	22806147	M5c22806147	A/G	0.06	8.58868e-13	4.77e-05	2.14e-07	NA	Phosphoinositide 3-kinase, PI3Ks
GRMZM2G035779	5	25549428	M5c25549428	C/T	0.12	2.55e-07	1.8864e-06	1.40272e-07	NA	Hydrolase activity
GRMZM2G453301	5	171892629	M5c171892629	A/G	0.09	NS	0.00132033	1.14593e-05	1.04e-06	Unknown
GRMZM2G169089*	6	104859429	M6c104859429	C/T	0.15	NS	1.60139e-10	2.07767e-12	1.93e-10	Diglyceride acyltransferase, DGAT1-2
GRMZM2G092550	7	109329336	M7c109329336	C/A	0.07	NS	1.24934e-07	6.00159e-08	NA	Phosphatidylinositol 3 kinase, PI3Ks.b
GRMZM2G467356	7	139139746	M7c139139746	C/G	0.06	NS	2.93e-05	4.75e-08	NA	Unknown
GRMZM2G136072	8	21615641	M8c21615641	G/T	0.07	9.15e-12	5.925e-12	9.01655e-11	1.64e-06	Oxidoreductase activity
GRMZM2G003022	8	38521846	M8c38521846	G/T	0.06	NS	9.12361e-14	1.25846e-17	3.11e-08	COPII-coated vesicles, COPII
GRMZM2G052855	8	100960678	M8c100960678	G/A	0.05	1.98e-23	3.96107e-12	3.03097e-10	NA	Unknown
GRMZM2G169240	10	16487751	M10c16487751	A/C	0.05	NS	2.69007e-07	7.77778e-08	NA	Fatty acid desaturase-1, FAD2
GRMZM2G162972	10	26483664	M10c26483664	T/C	0.18	1.43e-08	4.66247e-06	5.24009e-07	1.51e-06	Unknown
GRMZM5G828253	10	116894888	PZE-110061746	G/A	0.08	NS	2.42616e-07	1.18938e-09	1.16e-07	Cytochrome P450, CYPOR
