# Supplementary material for: Genome Wide Association Studies Using a New Nonparametric Model Reveal the Genetic Architecture of 17 Agronomic Traits in an Enlarged Maize Association Panel
Source: PLoS Genet. 2014 Sep 11;10(9):e1004573. doi: 10.1371/journal.pgen.1004573 (PMC4161304; doi:10.1371/journal.pgen.1004573)
Supplement: Table S5 — Cut off value (alpha = 5%) defined by 1000 permutations and detected QTNs associated with three different traits using MLM and A-D test based on 50K SNPs, respectively. (XLSX) [file pgen.1004573.s024.xlsx]

## Sheet: TableS5
Table S5 Cut off value (alpha=5%) defined by 1000 permutations and detected QTNs associated with three different traits using MLM and A-D test, respectively.
Trait	Method	P value (alpha=5%)	QTNs
Kernel width	MLM	3.93e-07	0
	AD	1.27e-06	2
Ear height	MLM	4.26e-07	0
	AD	1.06e-06	9
Flowering time	MLM	4.07e-07	0
	AD	1.3e-07	6
