# Supplementary material for: Genome Wide Association Studies Using a New Nonparametric Model Reveal the Genetic Architecture of 17 Agronomic Traits in an Enlarged Maize Association Panel
Source: PLoS Genet. 2014 Sep 11;10(9):e1004573. doi: 10.1371/journal.pgen.1004573 (PMC4161304; doi:10.1371/journal.pgen.1004573)
Supplement: Table S6 — The summary of significant SNP number detected by Anderson-Darling test (A-D test, −log P>7.05) and mixed linear model (MLM, −log P>4) in 513 maize inbreds. *shared SNPs and loci detected by both methods. (XLSX) [file pgen.1004573.s025.xlsx]

## Sheet: Table S6
Table S6 The summary significant SNP number detected by Anderson-Darling test (A-D test, -log P>7.05) and mixed linear model (MLM,-log P>4) in 513 maize inbreds
Traits	Number of SNPs			Number of loci
	A-D test	MLM	*Shared	A-D test	MLM	*Shared
100-grain weight	7	96	1	6	63	1
Cob diameter	9	73	6	5	39	2
Cob weight	1	92	-	1	51	-
Ear diameter	48	74	-	22	37	-
Ear height	30	40	-	16	33	-
Ear leaf length	7	41	-	6	18	-
Ear leaf width	33	50	5	19	41	5
Ear length	42	85	-	23	36	-
Days to heading	72	45	1	15	25	1
Kernel width	16	65	-	8	37	1
Kernel number per row	39	44	-	14	31	-
Leaf number above ear	17	40	1	15	22	1
Plant height	231	64	11	107	39	5
Days to anthesis	66	81	6	20	31	1
Days to silking	93	61	1	17	20	1
Tassel branch number	93	43	-	35	30	-
Tassel main axis length	23	70	-	14	33	-
