# Supplementary material for: Genome Wide Association Studies Using a New Nonparametric Model Reveal the Genetic Architecture of 17 Agronomic Traits in an Enlarged Maize Association Panel
Source: PLoS Genet. 2014 Sep 11;10(9):e1004573. doi: 10.1371/journal.pgen.1004573 (PMC4161304; doi:10.1371/journal.pgen.1004573)
Supplement: Table S7 — Significant loci detected by A-D test. SS: Stiff stalk; NSS: Non-stiff stalk; TST: Tropical-subtropical. (XLSX) [file pgen.1004573.s026.xlsx]

## Sheet: TableS7
Table S7 Significant loci detected by A-D test
Trait	Peak Marker	Chromosome	Physical position (bp)	-Log P (A-D test)	-Log P (T-test)	Adjusted -Log P (A-D test)	Inflation factor (λregress)	Genes	Subpopulation	Detected by MLM	Known gene	Annotation for known gene	Reproted QTL for target traits	References
100-grain weight	chr1.S_65621210	1	65621210	7.07655	5.41194	5.34482	1.324	GRMZM2G097426	TST	No	F-actin capping	F-actin capping protein complex,actin cytoskeleton organization	Gain yield bnlg2180-umc1169, bnlg2180-umc1169, Kernel weight umc157-umc37B	Yan J. et al. (2006) Ma X. et al. (2007) Doebley J. et al. (1994)		100-grain weight	chr1.S_65621066	1	65621066	T/C	6.06	1.39	GRMZM2G097426
100-grain weight	chr1.S_208094604	1	208094604	7.06811	7.71433	5.33845	1.324	-	TST	Yes
100-grain weight	chr9.S_138754552	9	138754552	7.07929	3.26599	5.34689	1.324	GRMZM2G162486	TST	No
100-grain weight	SYN16607	10	124732149	7.44456	7.85307	5.25041	1.4179	GRMZM2G021482	NSS	No
100-grain weight	chr10.S_125107496	10	125107496	7.23012	6.29577	5.09917	1.4179	GRMZM2G133016	NSS	No
100-grain weight	chr10.S_125903087	10	125903087	7.10396	7.34962	5.01019	1.4179	GRMZM2G058573	NSS	No	SRT1	sirtuin 1				100-grain weight	chr10.S_125902803	10	125902803	T/G	6.36	1.51	GRMZM2G058573
Cob diameter	chr1.S_187399892	1	187399892	7.07761	5.33574	5.59628	1.2647	GRMZM2G441903	TST	No
Cob diameter	chr2.S_213164592	2	213164592	7.57503	4.41823	5.98958	1.2647	GRMZM2G703373	TST	Yes						Cob diameter	chr2.S_213164592	2	213164592	T/C	7.58	4.46	GRMZM2G703373
Cob diameter	chr2.S_213164789	2	213164789	7.57503	4.41823	5.98958	1.2647	GRMZM2G075002	TST	Yes	CIPK	CBL-interacting serine/threonine-protein kinase 1	Cob diameter AQFS574, AQFS1341, AQFS1345, AQFS1350, AQFS1263	Austin D. and M. Lee (1996) Veldboom L. R. and M. Lee (1996) Veldboom L. et al. (1994)		Cob diameter	chr2.S_213164789	2	213164789	T/G	7.58	4.46	GRMZM2G075002
Cob diameter	chr3.S_176564023	3	176564023	7.58272	7.98105	5.28229	1.4355	GRMZM2G127117	NSS	No
Cob diameter	chr5.S_204521626	5	204521626	7.45524	4.44447	5.89487	1.2647	GRMZM2G317450	TST	No
Cob weight	chr2.S_186898257	2	186898257	7.1531	5.82841	6.34084	1.1281	GRMZM2G168163	TST	No
Ear diameter	chr1.S_61020208	1	61020208	7.28885	4.29265	4.52611	1.6104	GRMZM5G885628	TST	No						Ear diameter	chr1.S_61019832	1	61019832	A/T	6.86	0.3	GRMZM5G885628
Ear diameter	chr1.S_184909597	1	184909597	7.86559	6.64533	4.88424	1.6104	GRMZM2G137868	TST	No	AGT	Aminotransferase class-V	Ear diameter AQFS1111	Austin D. F. and M. Lee (1998)		Ear diameter	chr1.S_184909524	1	184909524	C/G	7.55	3.69	GRMZM2G137868
Ear diameter	chr1.S_187399892	1	187399892	7.55793	6.71429	4.6932	1.6104	GRMZM2G441903	TST	No
Ear diameter	chr1.S_296663126	1	296663126	7.6182	4.27509	4.73062	1.6104	GRMZM2G113158	TST	No
Ear diameter	chr3.S_218900279	3	218900279	7.87371	6.01305	4.88929	1.6104	GRMZM2G045275	TST	No
Ear diameter	PZE-104034733	4	43660074	7.1476	6.94926	4.4384	1.6104	-	TST	No
Ear diameter	PZE-104035034	4	44455301	7.12232	5.63119	4.4227	1.6104	GRMZM2G094526	TST	No
Ear diameter	chr4.S_234566804	4	234566804	8.34965	6.38628	5.18483	1.6104	GRMZM2G304712	TST	No
Ear diameter	chr4.S_235763824	4	235763824	8.10666	5.83772	5.03394	1.6104	GRMZM2G115342	TST	No			Ear diameter AQFS344	Beavis W. et al. (1994)		Ear diameter	chr4.S_235762411	4	235762411	A/G	6.08	0.03	GRMZM2G115342
Ear diameter	chr4.S_238331691	4	238331691	7.92165	3.56131	4.91906	1.6104	GRMZM2G060451	TST	No
Ear diameter	chr4.S_238372426	4	238372426	7.39529	3.56131	4.59221	1.6104	GRMZM2G174669	TST	No
Ear diameter	chr4.S_238425467	4	238425467	8.069	3.56131	5.01055	1.6104	GRMZM2G174596	TST	No
Ear diameter	chr4.S_238877286	4	238877286	7.54294	6.11378	4.68389	1.6104	GRMZM2G010044	TST	No
Ear diameter	chr5.S_5017076	5	5017076	9.6649	2.74313	6.00155	1.6104	AC191251.3_FG005	TST	No	RCD1	Cell differentiation protein rcd1
Ear diameter	chr5.S_174284492	5	174284492	7.33291	6.49668	4.55347	1.6104	GRMZM2G121468	TST	No	Vp15	Protein viviparous 15	Ear diameter AQFS345
Ear diameter	chr5.S_182252100	5	182252100	7.6419	3.59383	4.74534	1.6104	GRMZM2G128902	TST	No			Ear diameter AQFS345	Beavis W. et al. (1994)		Ear diameter	chr5.S_182251633	5	182251633	T/C	7.64	2.37	GRMZM2G128902
Ear diameter	chr5.S_204926840	5	204926840	7.51889	5.63756	4.66896	1.6104	GRMZM5G883043	TST	No
Ear diameter	chr6.S_159118657	6	159118657	7.07366	2.74313	4.39249	1.6104	GRMZM2G386674	TST	No	Bn15D17A	seed specific protein Bn15D17A	Ear diameter AQFS567, AQFS1357, AQFS1363, AQFS1260	Austin D. and M. Lee (1996) Veldboom L. R. and M. Lee (1996) Veldboom L. et al. (1994).,		Ear diameter	chr6.S_159118657	6	159118657	A/T	7.07	0.01	GRMZM2G386674
Ear diameter	SYNGENTA14742	7	147161407	7.4106	7.72358	4.60171	1.6104	GRMZM2G168614	TST	No
Ear diameter	chr8.S_73737311	8	73737311	9.39569	6.94926	5.83438	1.6104	GRMZM2G063025	TST	No
Ear diameter	chr8.S_119740454	8	119740454	7.5918	5.45202	4.71423	1.6104	GRMZM2G161019	TST	No			Ear diameter AQFS1262	Veldboom L. et al. (1994)		Ear diameter	chr8.S_119735025	8	119735025	T/C	7.61	1.27	GRMZM2G161019
Ear diameter	chr8.S_129861146	8	129861146	7.43562	5.93984	4.61725	1.6104	-	TST	No
Ear height	chr1.S_246485004	1	246485004	7.3243	0.169413	1.4559	1.4559	GRMZM2G011912	NSS	No			Ear height AQFS410, AQFS1374, AQFS1371, AQFS1377, AQFS1234	Beavis W. et al. (1994) Veldboom L. R. and M. Lee (1996) Veldboom L. et al. (1994)		Ear height	chr1.S_246485004	1	246485004	A/T	7.32	0.7	GRMZM2G011912
Ear height	chr2.S_216554600	2	216554600	7.52195	5.14649	1.4559	1.4559	GRMZM2G010136	NSS	No	F-actin	F-actin capping protein				Ear height	chr2.S_216554462	2	216554462	A/C	7.52	1.63	GRMZM2G010136
Ear height	chr2.S_1714438	2	1714438	7.29391	6.66732	4.65975	1.5653	GRMZM2G137596	TST	No
Ear height	chr2.S_12684958	2	12684958	10.2286	6.28955	6.5346	1.5653	GRMZM2G149556	TST	No
Ear height	chr2.S_136271383	2	136271383	8.00944	6.72398	5.11687	1.5653	GRMZM2G043226	TST	No						Ear height	chr2.S_136271113	2	136271113	C/G	7.74	0.78	GRMZM2G043226
Ear height	SYN31202	2	233677897	7.86369	6.92462	5.02376	1.5653	GRMZM2G469477	TST	No
Ear height	chr3.S_128914785	3	128914785	7.29194	0.684203	4.65849	1.5653	GRMZM2G122481	TST	No
Ear height	chr3.S_166812535	3	166812535	7.93149	0.684203	5.06707	1.5653	GRMZM2G141600	TST	No
Ear height	PZE-104018915	4	18918644	7.41481	6.78467	4.73699	1.5653	-	TST	No
Ear height	chr5.S_204194237	5	204194237	7.63102	7.42766	4.87512	1.5653	-	TST	No
Ear height	chr6.S_33621407	6	33621407	7.26622	6.83743	4.64206	1.5653	GRMZM2G420882	TST	No
Ear height	chr6.S_152152733	6	152152733	7.54065	7.46767	4.81738	1.5653	GRMZM2G134753	TST	No			Ear height AQFS1373, AQFS1378, AQFS1237	Veldboom L. R. and M. Lee (1996) Veldboom L. et al. (1994).,		Ear height	chr6.S_152141489	6	152141489	T/C	6.86	2.99	GRMZM2G134753
Ear height	SYN17470	8	141807838	7.33337	0.0329382	4.68496	1.5653	-	TST	No
Ear height	SYN29009	9	117330568	7.13905	0.337415	4.56082	1.4559	GRMZM2G118022	NSS	No			Ear height AQFS381, AQFS1376	Beavis W. et al. (1994) Veldboom L. R. and M. Lee (1996),		Ear height	chr9.S_117328291	9	117328291	A/G	6.61	0.86	GRMZM2G118022
Ear height	chr9.S_124265175	9	124265175	7.94792	7.89232	5.07757	1.5653	GRMZM2G113372	TST	No
Ear height	chr10.S_12522507	10	12522507	7.34774	0.0711486	4.69414	1.5653	-	TST	No
Ear leaf length	chr2.S_9359238	2	9359238	7.8801	0.802072	5.85316	1.3463	GRMZM2G165060	TST	No
Ear leaf length	SYN783	2	140659027	7.81561	7.84025	5.80525	1.3463	GRMZM2G460472	TST	No
Ear leaf length	chr2.S_216608026	2	216608026	7.09471	0.449489	5.26978	1.3463	GRMZM2G010783	TST	No
Ear leaf length	PZE-103096687	3	156499588	7.49596	6.40834	5.56782	1.3463	-	TST	No
Ear leaf length	PUT-163a-18170300-1353	3	232040569	7.41297	2.83757	5.50618	1.3463	GRMZM2G079574	TST	No
Ear leaf length	PZE-109017580	9	17724302	7.56164	4.03682	5.61661	1.3463	GRMZM2G130079	TST	No
Ear leaf width	chr1.S_5345245	1	5345245	8.49781	1.55212	5.44138	1.5617	GRMZM2G119494	TST	No
Ear leaf width	chr1.S_6220226	1	6220226	8.47575	5.47233	5.42726	1.5617	GRMZM2G032409	TST	Yes						Ear leaf length	chr1.S_6220226	1	6220226	A/G	8.48	4.35	GRMZM2G032409
Ear leaf width	chr1.S_10542504	1	10542504	7.29484	0.584522	4.67109	1.5617	GRMZM2G028521	TST	No
Ear leaf width	chr2.S_233598773	2	233598773	7.8875	6.29784	5.05059	1.5617	GRMZM2G176394	TST	No						Ear leaf length	chr2.S_233598744	2	233598744	A/C	6.8	3.47	GRMZM2G176394
Ear leaf width	chr3.S_160085268	3	160085268	7.07269	7.89682	4.52884	1.5617	GRMZM2G126468	TST	No
Ear leaf width	chr4.S_173600128	4	173600128	7.63071	6.18321	4.88616	1.5617	GRMZM2G108084	TST	No
Ear leaf width	chr5.S_16426091	5	16426091	7.36992	7.67187	4.71916	1.5617	GRMZM2G166109	TST	No
Ear leaf width	chr5.S_211988989	5	211988989	7.117	7.67187	4.55722	1.5617	GRMZM2G095778	TST	Yes						Ear leaf length	chr5.S_211988989	5	211988989	T/G	7.12	4.27	GRMZM2G095778
Ear leaf width	chr5.S_214057019	5	214057019	7.37174	5.91495	4.72033	1.5617	GRMZM2G170434	TST	Yes						Ear leaf length	chr5.S_214059345	5	214059345	A/G	6.47	4.4	GRMZM2G170434
Ear leaf width	chr7.S_16910092	7	16910092	8.98771	7.47786	5.75508	1.5617	GRMZM2G039746	TST	Yes						Ear leaf length	chr7.S_16910092	7	16910092	T/G	8.99	4.53	GRMZM2G039746
Ear leaf width	chr7.S_20172039	7	20172039	7.47471	6.01792	4.78626	1.5617	GRMZM2G404688	TST	No
Ear leaf width	chr7.S_25817555	7	25817555	7.41193	5.21649	4.74606	1.5617	GRMZM2G003789	TST	No
Ear leaf width	chr7.S_124924217	7	124924217	7.43232	7.2647	4.75912	1.5617	GRMZM5G829304	TST	No
Ear leaf width	chr8.S_103454561	8	103454561	7.54838	6.43972	4.83344	1.5617	GRMZM2G158918	TST	No
Ear leaf width	chr8.S_103590235	8	103590235	7.21025	3.44801	4.61692	1.5617	AC218035.3_FG004	TST	No
Ear leaf width	chr8.S_103639250	8	103639250	8.39419	7.11229	5.37503	1.5617	GRMZM2G016153	TST	No
Ear leaf width	chr8.S_151444691	8	151444691	7.2903	7.21661	4.66818	1.5617	GRMZM2G030284	TST	No
Ear leaf width	chr9.S_111548421	9	111548421	8.66872	7.21661	5.55082	1.5617	GRMZM2G475594	TST	Yes						Ear leaf length	chr9.S_111548421	9	111548421	T/C	8.67	5.14	GRMZM2G475594
Ear leaf width	chr10.S_83541595	10	83541595	7.19257	6.764	4.6056	1.5617	GRMZM2G393742	TST	No			Ear length AQFS111	Abler B. et al. (1991)		Ear length	chr10.S_83539078	10	83539078	T/C	6.15	0.01	GRMZM2G393742
Ear length	SYN30737	1	3195916	7.51186	6.07847	3.75931	1.9982	GRMZM2G144197	NSS	No			Ear length AQFS353, AQFS352	Beavis W. et al. (1994)		Ear length	SYN30737	1	3195916	A/G	7.51	3.59	GRMZM2G144197
Ear length	chr1.S_112640385	1	112640385	7.08869	0.209912	3.54754	1.9982	GRMZM5G811593	NSS	No			Ear length AQFS1102, AQFS1103, AQFS1101, AQFS353, AQFS1385, AQFS1379, AQFS1252	Austin D. F. and M. Lee (1998).Beavis W. et al. (1994) Veldboom L. R. and M. Lee (1996) Veldboom L. et al. (1994)		Ear length	chr1.S_112640385	1	112640385	A/C	7.09	0.45	GRMZM5G811593
Ear length	chr1.S_164505120	1	164505120	7.08193	0.1846	3.54415	1.9982	GRMZM5G836886	NSS	No			Ear length AQFS1102, AQFS1103, AQFS1101, AQFS353, AQFS1385, AQFS1379, AQFS1252	Austin D. F. and M. Lee (1998).Beavis W. et al. (1994) Veldboom L. R. and M. Lee (1996) Veldboom L. et al. (1994)		Ear length	chr1.S_164505120	1	164505120	A/T	7.08	0.96	GRMZM5G836886
Ear length	chr1.S_164509067	1	164509067	7.36231	7.3521	3.68447	1.9982	GRMZM5G878058	NSS	No			Ear length AQFS1102, AQFS1103, AQFS1101, AQFS353, AQFS1385, AQFS1379, AQFS1252	Austin D. F. and M. Lee (1998).Beavis W. et al. (1994) Veldboom L. R. and M. Lee (1996) Veldboom L. et al. (1994)		Ear length	chr1.S_164506576	1	164506576	A/G	7.08	1.05	GRMZM5G878058
Ear length	chr2.S_1972207	2	1972207	9.06177	7.32558	4.53497	1.9982	GRMZM2G068177	NSS	No		DHHC palmitoyltransferase/DHHC-type zinc finger family protein
Ear length	chr2.S_3389919	2	3389919	7.29606	5.80984	3.65132	1.9982	GRMZM2G047321	NSS	No
Ear length	chr2.S_3396867	2	3396867	7.56078	6.65139	3.78379	1.9982	GRMZM2G046968	NSS	No
Ear length	chr2.S_3776520	2	3776520	7.36633	4.83677	3.68648	1.9982	GRMZM2G017654	NSS	No
Ear length	chr2.S_18001984	2	18001984	7.88928	7.9167	3.94819	1.9982	GRMZM2G019863	NSS	No	FLD	Flowering locus D,flavin-containing monooxygenase activity				Ear length	chr2.S_18001984	2	18001984	A/G	7.89	2.4	GRMZM2G019863
Ear length	chr2.S_18003323	2	18003323	7.6464	3.70566	3.82665	1.9982	GRMZM2G019876	NSS	No
Ear length	PZE-102112847	2	147311228	8.46876	0.192741	6.48053	1.3068	GRMZM2G123660	TST	No
Ear length	PZE-103082013	3	135911049	7.42078	0.564943	5.67859	1.3068	GRMZM2G153087	TST	No			Ear length AQFS131, AQFS139, AQFS109, AQFS1106, AQFS1107	Abler B. et al. (1991) Austin D. F. and M. Lee (1998)		Ear length	chr3.S_135907195	3	135907195	A/G	6.66	2.18	GRMZM2G153087
Ear length	chr5.S_4672170	5	4672170	7.43654	3.83356	3.72162	1.9982	GRMZM2G320506	NSS	No
Ear length	chr5.S_6437313	5	6437313	7.30847	8.09203	3.65753	1.9982	GRMZM2G377904	NSS	No						Ear length	chr5.S_6437313	5	6437313	T/G	7.31	0.1	GRMZM2G377904
Ear length	chr7.S_173487060	7	173487060	7.17592	1.1154	5.49121	1.3068	GRMZM2G131026	TST	No
Ear length	chr9.S_146427775	9	146427775	8.35223	3.97244	4.17988	1.9982	GRMZM2G045981	NSS	No
Ear length	chr9.S_146457568	9	146457568	7.70499	0.358045	3.85596	1.9982	GRMZM2G024718	NSS	No						Ear length	chr9.S_146457568	9	146457568	T/G	7.7	0.23	GRMZM2G024718
Ear length	chr10.S_5898870	10	5898870	7.65704	7.29463	3.83197	1.9982	GRMZM2G065804	NSS	No
Ear length	SYN26634	10	22363544	7.60872	5.47115	3.80779	1.9982	GRMZM2G113815	NSS	No			Ear length AQFS111	Abler B. et al. (1991)		Ear length	SYN26634	10	22363544	A/G	7.61	2.06	GRMZM2G113815
Ear length	PZE-110018934	10	22754552	8.20851	0.387163	4.10795	1.9982	GRMZM2G011141	NSS	No			Ear length AQFS111	Abler B. et al. (1991)		Ear length	PZE-110018934	10	22754552	A/G	8.21	0.1	GRMZM2G011141
Ear length	chr10.S_22973648	10	22973648	8.2065	7.29463	4.10695	1.9982	-	NSS	No
Ear length	chr10.S_100128358	10	100128358	8.10967	7.3521	4.05849	1.9982	GRMZM2G100286	NSS	No			Ear length AQFS111	Abler B. et al. (1991)		Ear length	chr10.S_100128182	10	100128182	A/C	6.78	0.28	GRMZM2G100286
Ear length	chr10.S_117559532	10	117559532	7.15547	4.41904	3.58096	1.9982	GRMZM2G072513	NSS	No			Ear length AQFS111	Abler B. et al. (1991)		Ear length	chr10.S_117559336	10	117559336	T/C	6.93	1.97	GRMZM2G072513
Days to heading	chr1.S_64598289	1	64598289	8.47754	0.494052	5.28426	1.6043	GRMZM2G015902	TST	No
Days to heading	chr1.S_65222707	1	65222707	8.11546	6.82741	5.05857	1.6043	GRMZM2G084540	TST	No
Days to heading	chr1.S_260516920	1	260516920	7.32447	0.216792	4.56552	1.6043	GRMZM2G146616	TST	No
Days to heading	PZE-102150323	2	197010003	7.129	10.7059	4.44368	1.6043	GRMZM2G042741	TST	No	ARF	SAUR40 - auxin-responsive SAUR family member	Flowering time umc5a-umc137a	Khairallah et al. (1998)		Days to anthesis	chr2.S_197009986	2	197009986	T/C	6.42	2.44	GRMZM2G042741
Days to heading	chr2.S_232975915	2	232975915	7.61566	8.17995	4.74703	1.6043	GRMZM2G082853	TST	No
Days to heading	chr4.S_838271	4	838271	8.93592	10.9831	5.56998	1.6043	GRMZM2G073779	TST	No
Days to heading	chr4.S_840119	4	840119	9.06726	10.2588	5.65185	1.6043	GRMZM5G868355	TST	No
Days to heading	chr4.S_843314	4	843314	8.3452	10.9708	5.20177	1.6043	GRMZM2G163427	TST	No
Days to heading	chr4.S_14126362	4	14126362	7.5609	7.89604	4.7129	1.6043	GRMZM2G176698	TST	Yes			Flowering time bnlg1126-bnlg1937	Zhang et al. (2011)		Days to anthesis	chr4.S_14126213	4	14126213	A/G	7.38	3.82	GRMZM2G176698
Days to heading	chr5.S_61524409	5	61524409	7.53017	10.3637	4.69374	1.6043	GRMZM2G399136	TST	No
Days to heading	PZE-105127743	5	184992394	7.96769	10.518	4.96646	1.6043	-	TST	No
Days to heading	chr6.S_114985825	6	114985825	7.08516	6.13879	4.41635	1.6043	GRMZM2G334409	TST	No
Days to heading	chr10.S_3185961	10	3185961	7.32729	0.242111	7.03735	1.0412	GRMZM2G058531	SS	No
Days to heading	chr10.S_4022211	10	4022211	7.16737	8.17995	4.4676	1.6043	-	TST	No
Days to heading	chr10.S_113714332	10	113714332	7.73028	8.44851	4.81847	1.6043	GRMZM2G147424	TST	No
Kernel width	chr1.S_223165043	1	223165043	7.28221	7.79614	5.24579	1.3882	GRMZM2G450498	NSS	No
Kernel width	SYN28590	2	215517683	7.11522	7.79614	5.1255	1.3882	GRMZM2G131467	NSS	No
Kernel width	chr2.S_215519827	2	215519827	7.93101	0.51011	5.71316	1.3882	GRMZM2G131554	NSS	No
Kernel width	chr5.S_142404765	5	142404765	7.70651	7.4176	5.55144	1.3882	GRMZM2G412436	NSS	No
Kernel width	SYN22155	7	141825951	7.40756	7.32001	5.33609	1.3882	GRMZM2G354539	NSS	No
Kernel width	SYN22167	7	141835948	7.40756	7.79614	5.33609	1.3882	GRMZM2G052893	NSS	No
Kernel width	chr7.S_141841486	7	141841486	8.5352	6.42336	6.14839	1.3882	GRMZM2G052817	NSS	Yes
Kernel width	SYN22149	7	141885242	7.97946	7.78712	5.74806	1.3882	GRMZM2G052610	NSS	No
Kerner number per row	chr1.S_94489467	1	94489467	7.27105	8.2019	5.00107	1.4539	GRMZM2G052666	NSS	No	PMSR4	peptide met sulfoxide reductase 4
Kerner number per row	chr1.S_94684126	1	94684126	7.27105	8.2019	5.00107	1.4539	GRMZM2G178576	NSS	No	NDPK1	Nucleoside diphosphate kinase activity				Kerner number per row	chr1.S_94680079	1	94680079	A/G	7.27	1.07	GRMZM2G178576
Kerner number per row	PZE-101102378	1	100991594	9.12625	0.466434	6.27708	1.4539	AC205513.3_FG003	NSS	No			Ear length AQFS1102, AQFS1103, AQFS1101, AQFS353, AQFS1385, AQFS1379, AQFS1252	Austin D. F. and M. Lee (1998).Beavis W. et al. (1994) Veldboom L. R. and M. Lee (1996) Veldboom L. et al. (1994)		Ear length	PZE-101102378	1	100991594	A/G	6.25	0.68	AC205513.3_FG003
Kerner number per row	chr4.S_224071798	4	224071798	7.19148	0.703992	4.84373	1.4847	GRMZM2G054233	TST	No
Kerner number per row	chr5.S_74148313	5	74148313	7.67448	3.31367	5.16905	1.4847	GRMZM2G153178	TST	No
Kerner number per row	chr5.S_81860506	5	81860506	7.86529	2.76932	5.29756	1.4847	GRMZM5G897067	TST	No
Kerner number per row	chr5.S_185698800	5	185698800	7.28893	1.23004	4.90936	1.4847	GRMZM2G075255	TST	No
Kerner number per row	PZE-106130173	6	168432181	7.30747	0.530435	5.02611	1.4539	GRMZM2G141818	NSS	No	AGO4	Argonaute family protein
Kerner number per row	chr6.S_106467146	6	106467146	7.37017	5.05807	4.96408	1.4847	GRMZM2G129783	TST	No
Kerner number per row	chr8.S_106939032	8	106939032	8.80022	5.98862	5.92727	1.4847	GRMZM2G078468	TST	No
Kerner number per row	chr8.S_133198303	8	133198303	8.20813	6.58552	5.52848	1.4847	GRMZM2G005163	TST	No
Kerner number per row	chr8.S_135456156	8	135456156	7.09096	6.83669	4.77602	1.4847	AC199039.3_FG003	TST	No
Kerner number per row	chr8.S_136050286	8	136050286	7.62255	5.46342	5.13406	1.4847	GRMZM2G088132	TST	No
Kerner number per row	chr9.S_147546021	9	147546021	7.66891	5.06225	5.16529	1.4847	GRMZM2G130943	TST	No
Leaf number above ear	chr1.S_7570440	1	7570440	7.37908	8.50632	4.06538	1.8151	GRMZM2G110616	SS	No
Leaf number above ear	chr1.S_7597724	1	7597724	7.37908	9.52661	4.06538	1.8151	GRMZM2G465806	SS	No
Leaf number above ear	chr1.S_182622815	1	182622815	7.32552	3.65305	4.03588	1.8151	GRMZM2G175574	SS	No
Leaf number above ear	chr1.S_187094308	1	187094308	7.31221	8.39271	4.02854	1.8151	GRMZM2G059129	SS	No
Leaf number above ear	chr2.S_3698559	2	3698559	8.2865	7.32855	4.56531	1.8151	GRMZM2G009653	SS	No
Leaf number above ear	chr2.S_3707702	2	3707702	8.14598	8.96449	4.4879	1.8151	GRMZM2G009413	SS	No
Leaf number above ear	chr2.S_110823359	2	110823359	7.65927	10.5386	4.21975	1.8151	GRMZM2G069773	SS	No
Leaf number above ear	PZE-102096999	2	111831080	7.13137	1.62767	3.92891	1.8151	-	SS	No
Leaf number above ear	chr2.S_130750904	2	130750904	7.33934	10.5386	4.04349	1.8151	-	SS	No
Leaf number above ear	chr2.S_188772399	2	188772399	8.68358	0.000726698	6.68894	1.2982	AC198353.5_FG004	TST	Yes						Leaf number above ear	chr2.S_188772399	2	188772399	T/C	8.68	4.12	AC198353.5_FG004
Leaf number above ear	SYN1578	3	230016344	7.2197	4.81498	3.97757	1.8151	GRMZM2G006130	SS	No
Leaf number above ear	chr3.S_24447626	3	24447626	7.09792	0.0409276	5.46751	1.2982	GRMZM2G317835	TST	No
Leaf number above ear	PZA02239.11	4	239099536	7.05266	7.28934	3.88555	1.8151	-	SS	No
Leaf number above ear	chr9.S_140356597	9	140356597	7.16502	8.66159	3.94745	1.8151	GRMZM2G479243	SS	No
Leaf number above ear	chr9.S_151733022	9	151733022	7.37585	6.8897	5.6816	1.2982	GRMZM2G126682	TST	No
Plant height	PZE-101001380	1	2428671	7.8763	9.30107	3.61514	2.1787	GRMZM2G329177	SS	No
Plant height	SYN35344	1	2755347	7.14042	8.15097	3.27738	2.1787	GRMZM2G086269	SS	No
Plant height	chr1.S_2785244	1	2785244	8.23395	10.0493	3.7793	2.1787	GRMZM2G042552	SS	No
Plant height	SYNGENTA5822	1	2795950	7.61057	3.57414	3.49317	2.1787	GRMZM2G042250	SS	No	Rld	Rolled leaf 2, transcription factor activity				Leaf number above ear	SYNGENTA5822	1	2795950	A/G	6.24	2.87	GRMZM2G042250
Plant height	chr1.S_2868695	1	2868695	7.05182	9.42844	3.23671	2.1787	GRMZM2G006673	SS	No
Plant height	chr1.S_2941675	1	2941675	8.19168	8.43594	3.75989	2.1787	GRMZM2G137366	SS	No
Plant height	SYN15576	1	179964522	7.3271	5.90266	3.36306	2.1787	GRMZM2G093828	SS	No
Plant height	chr1.S_179990226	1	179990226	7.13095	0.387968	3.27303	2.1787	GRMZM2G392791	SS	No
Plant height	chr1.S_180307344	1	180307344	7.60894	0.754808	3.49242	2.1787	GRMZM2G161335	SS	No
Plant height	chr1.S_180338382	1	180338382	7.25072	3.63488	3.328	2.1787	GRMZM2G461269	SS	No
Plant height	chr1.S_180401524	1	180401524	8.03986	3.91011	3.69021	2.1787	GRMZM2G085474	SS	No
Plant height	chr1.S_181496756	1	181496756	7.28437	3.18642	3.34345	2.1787	GRMZM2G129597	SS	No
Plant height	chr1.S_182093790	1	182093790	7.58993	4.06396	3.4837	2.1787	GRMZM2G023906	SS	No
Plant height	chr1.S_182100833	1	182100833	7.8466	4.06396	3.6015	2.1787	GRMZM2G023591	SS	No
Plant height	chr1.S_182622791	1	182622791	7.38879	4.07661	3.39137	2.1787	GRMZM2G175574	SS	No
Plant height	PZE-101147225	1	190696167	7.88736	3.72809	3.62021	2.1787	GRMZM2G166355	SS	No
Plant height	chr1.S_191004207	1	191004207	7.63071	4.88758	3.50242	2.1787	GRMZM2G084149	SS	No			Plant height umc2025-umc1035	Yang X. J. et al. (2008)		Plant height	chr1.S_190999802	1	190999802	A/C	7.63	0.36	GRMZM2G084149
Plant height	SYN28874	1	191585492	7.23665	5.97726	3.32154	2.1787	GRMZM2G337190	SS	No
Plant height	chr1.S_191853060	1	191853060	7.35304	4.88758	3.37497	2.1787	GRMZM2G329909	SS	No			Plant height umc2025-umc1035	Yang X. J. et al. (2008)		Plant height	chr1.S_191853060	1	191853060	C/G	7.35	0.57	GRMZM2G329909
Plant height	chr1.S_193039909	1	193039909	7.68578	3.93131	3.52769	2.1787	GRMZM2G012123	SS	No
Plant height	chr1.S_193250956	1	193250956	7.98311	4.43498	3.66416	2.1787	GRMZM5G872373	SS	No
Plant height	chr1.S_193255547	1	193255547	8.42769	3.69211	3.86822	2.1787	GRMZM5G866884	SS	No
Plant height	chr1.S_193321716	1	193321716	8.16998	4.5506	3.74993	2.1787	GRMZM2G424241	SS	No			Plant height umc2025-umc1035	Yang X. J. et al. (2008)		Plant height	chr1.S_193317360	1	193317360	T/C	7.02	0.52	GRMZM2G424241
Plant height	chr1.S_195887503	1	195887503	7.49684	5.01384	3.44097	2.1787	GRMZM2G041797	SS	No
Plant height	chr1.S_196427454	1	196427454	7.20409	7.5575	3.3066	2.1787	GRMZM2G069476	SS	No
Plant height	chr1.S_197261071	1	197261071	7.18189	5.36943	3.29641	2.1787	GRMZM2G175396	SS	No
Plant height	SYN28790	1	198232235	7.52985	8.34022	3.45612	2.1787	GRMZM2G017110	SS	No
Plant height	chr1.S_199741662	1	199741662	7.42446	5.36943	3.40775	2.1787	GRMZM2G031065	SS	No
Plant height	chr1.S_203913480	1	203913480	7.42198	4.19835	3.40661	2.1787	-	SS	No
Plant height	chr1.S_205245072	1	205245072	7.23067	4.02169	3.3188	2.1787	GRMZM2G319357	SS	No
Plant height	chr1.S_205387991	1	205387991	7.37525	4.22319	3.38516	2.1787	GRMZM2G158479	SS	No
Plant height	SYN35289	1	207611777	7.18351	6.12152	3.29716	2.1787	GRMZM2G122126	SS	No	6PGL	6-phosphogluconolactonase				Leaf number above ear	SYN35289	1	207611777	A/G	6.05	0.29	GRMZM2G122126
Plant height	chr1.S_209989093	1	209989093	7.14516	0.825568	3.27955	2.1787	GRMZM2G016521	SS	No
Plant height	chr1.S_211538461	1	211538461	7.50566	0.825568	3.44502	2.1787	GRMZM2G429940	SS	No
Plant height	chr1.S_216875135	1	216875135	8.65944	5.44948	3.97459	2.1787	GRMZM2G142249	SS	No
Plant height	PUT-163a-18179375-1487	1	217059217	7.29411	7.12413	3.34792	2.1787	GRMZM2G090542	SS	No
Plant height	chr1.S_217181483	1	217181483	8.36213	5.83905	3.83813	2.1787	GRMZM2G440313	SS	No
Plant height	chr1.S_217210624	1	217210624	7.6949	5.41778	3.53188	2.1787	GRMZM2G141214	SS	No
Plant height	chr1.S_250093228	1	250093228	7.70853	0.3037	3.53813	2.1787	GRMZM2G065498	SS	No
Plant height	chr1.S_276209704	1	276209704	7.13667	0.3037	3.27565	2.1787	GRMZM2G010037	SS	No
Plant height	PZE-101227048	1	276982100	7.33375	4.99525	3.36611	2.1787	GRMZM2G058158	SS	No
Plant height	SYN13805	1	277602268	7.28496	5.45513	3.34372	2.1787	GRMZM2G024231	SS	No
Plant height	chr1.S_287722246	1	287722246	7.26418	9.60303	3.33418	2.1787	GRMZM2G133023	SS	No
Plant height	chr1.S_48877580	1	48877580	7.12991	4.00046	4.14892		GRMZM2G084389	NSS	No
Plant height	chr1.S_209531609	1	209531609	7.1973	0.460687	4.18813		-	NSS	No
Plant height	chr1.S_209538305	1	209538305	7.3542	7.66236	4.27943		GRMZM5G866423	NSS	No
Plant height	chr1.S_224079600	1	224079600	7.6194	2.34667	4.43375		GRMZM2G703918	NSS	No			Ear height AQFS410	Beavis W. et al. (1994)		Ear height	chr1.S_224079600	1	224079600	T/C	6.12	0.64	GRMZM2G703918
Plant height	chr1.S_224091425	1	224091425	7.49331	9.12095	4.36038		AC210173.4_FG002	NSS	No
Plant height	chr1.S_224101267	1	224101267	7.36598	9.12095	4.28628		-	NSS	No
Plant height	chr2.S_2629759	2	2629759	7.66657	10.9672	3.51887	2.1787	GRMZM2G065012	SS	No
Plant height	chr2.S_2680782	2	2680782	7.47209	10.9672	3.42961	2.1787	GRMZM2G010555	SS	No
Plant height	chr2.S_3546930	2	3546930	7.1006	6.98216	3.2591	2.1787	GRMZM2G062420	SS	No
Plant height	chr2.S_3606953	2	3606953	7.58359	6.47776	3.48079	2.1787	GRMZM2G061745	SS	No
Plant height	SYN2671	2	3673103	7.26371	5.8329	3.33396	2.1787	GRMZM2G029194	SS	No
Plant height	chr2.S_3698559	2	3698559	8.17027	7.07873	3.75007	2.1787	GRMZM2G009653	SS	No
Plant height	chr2.S_3707702	2	3707702	8.21742	8.85617	3.77171	2.1787	GRMZM2G009413	SS	No
Plant height	chr2.S_3738154	2	3738154	7.54751	4.28196	3.46423	2.1787	GRMZM2G150496	SS	No
Plant height	chr2.S_4056027	2	4056027	7.54081	7.89395	3.46115	2.1787	GRMZM2G029113	SS	No			Tassel branch number pzb01233, pza02264-pco085206a	Brown P. J. et al. (2011)		Tassel branch number	chr2.S_4056132	2	4056132	T/G	6.36	2.49	GRMZM2G029113
Plant height	chr2.S_4187289	2	4187289	7.10063	6.5544	3.25911	2.1787	GRMZM2G040095	SS	No						Tassel main axis length	chr2.S_4188119	2	4188119	C/G	6.13	1.31	GRMZM2G040095
Plant height	chr2.S_10607333	2	10607333	7.30378	0.103342	3.35235	2.1787	GRMZM2G049487	SS	No
Plant height	chr2.S_11947210	2	11947210	7.06056	0.103342	3.24072	2.1787	-	SS	No
Plant height	chr2.S_13452192	2	13452192	8.05495	6.63469	3.69714	2.1787	GRMZM2G359331	SS	No
Plant height	chr2.S_15581220	2	15581220	7.79415	5.23633	3.57743	2.1787	GRMZM2G125494	SS	No
Plant height	chr2.S_15682829	2	15682829	7.79216	5.28224	3.57652	2.1787	GRMZM2G153378	SS	No
Plant height	chr2.S_153794265	2	153794265	8.32489	6.92545	3.82104	2.1787	GRMZM2G416684	SS	No
Plant height	chr2.S_177729785	2	177729785	7.35927	5.28224	3.37783	2.1787	-	SS	No
Plant height	chr2.S_186893688	2	186893688	7.21012	5.28224	3.30937	2.1787	GRMZM2G168163	SS	No
Plant height	chr2.S_190025488	2	190025488	7.1148	8.49044	3.26562	2.1787	GRMZM2G159828	SS	No
Plant height	SYN1578	3	230016344	8.02521	4.17374	3.68349	2.1787	GRMZM2G006130	SS	No
Plant height	chr3.S_162599987	3	162599987	7.31692	1.22894	4.25774	1.7185	GRMZM5G846152	NSS	Yes						Plant height	chr3.S_162599987	3	162599987	A/T	7.32	5.39	GRMZM5G846152
Plant height	chr3.S_162700361	3	162700361	7.83975	1.32365	4.56197	1.7185	GRMZM2G101217	NSS	Yes						Plant height	chr3.S_162700361	3	162700361	T/C	7.84	5.02	GRMZM2G101217
Plant height	chr3.S_162709488	3	162709488	7.90529	9.71995	4.60011	1.7185	GRMZM2G401050	NSS	Yes						Plant height	chr3.S_162702140	3	162702140	T/C	7.84	5.4	GRMZM2G401050
Plant height	chr3.S_162801203	3	162801203	8.27891	9.8551	4.81752	1.7185	GRMZM2G133398	NSS	Yes	Vp1	Viviparous 1				Plant height	chr3.S_162801203	3	162801203	A/C	8.28	5.06	GRMZM2G133398
Plant height	chr3.S_162831730	3	162831730	8.2129	9.8551	4.77911	1.7185	GRMZM2G133173	NSS	Yes						Plant height	chr3.S_162831730	3	162831730	T/G	8.21	5.11	GRMZM2G133173
Plant height	chr3.S_164898472	3	164898472	7.33454	10.0499	4.26799	1.7185	GRMZM2G139822	NSS	No			Spike length pza01396	Brown P. J. et al. (2011)		Tassel main axis length	chr3.S_164898472	3	164898472	T/C	6.96	1.24	GRMZM2G139822
Plant height	chr3.S_164974811	3	164974811	7.07451	10.0448	4.11668	1.7185	GRMZM2G004161	NSS	No
Plant height	chr3.S_165020886	3	165020886	8.21127	8.73774	4.77816	1.7185	-	NSS	No
Plant height	chr3.S_10073667	3	10073667	7.23163	0.240218	5.17173	1.3983	GRMZM2G004696	TST	No
Plant height	chr3.S_166812535	3	166812535	7.27918	1.13619	5.20574	1.3983	GRMZM2G141600	TST	No
Plant height	chr4.S_17831177	4	17831177	8.81692	7.62253	4.04687	2.1787	GRMZM2G173085	SS	No
Plant height	chr4.S_34013128	4	34013128	7.64322	7.10637	3.50816	2.1787	GRMZM2G088648	SS	No
Plant height	chr4.S_151538297	4	151538297	7.2928	0.0378844	3.34732	2.1787	GRMZM2G037204	SS	No
Plant height	chr4.S_151684626	4	151684626	7.19288	0.791232	3.30145	2.1787	GRMZM2G144638	SS	No
Plant height	chr4.S_236413402	4	236413402	7.21714	8.84255	3.31259	2.1787	GRMZM2G169020	SS	No
Plant height	SYN16467	4	239686959	7.46114	5.29737	3.42459	2.1787	GRMZM2G006069	SS	No
Plant height	chr4.S_239803324	4	239803324	7.40276	9.51997	3.39779	2.1787	GRMZM2G150193	SS	No
Plant height	chr4.S_239929915	4	239929915	7.7534	7.10637	3.55873	2.1787	GRMZM2G417859	SS	No
Plant height	chr5.S_10011774	5	10011774	7.07486	7.10637	3.24729	2.1787	GRMZM2G093139	SS	No
Plant height	chr5.S_206561957	5	206561957	7.07778	4.17534	3.24863	2.1787	GRMZM2G351832	SS	No
Plant height	chr5.S_206619096	5	206619096	7.30925	7.14715	3.35487	2.1787	GRMZM2G140651	SS	No
Plant height	chr5.S_207029609	5	207029609	7.26168	6.17379	3.33304	2.1787	GRMZM2G114371	SS	No
Plant height	chr5.S_207988968	5	207988968	7.52916	5.67784	3.4558	2.1787	GRMZM5G862663	SS	No
Plant height	chr5.S_208071757	5	208071757	7.43122	5.67784	3.41085	2.1787	GRMZM2G036286	SS	No
Plant height	chr5.S_212049063	5	212049063	7.25474	5.67784	3.32985	2.1787	GRMZM2G039864	SS	No
Plant height	chr5.S_213177196	5	213177196	7.26557	7.31875	3.33482	2.1787	GRMZM2G110626	SS	No
Plant height	chr5.S_214092850	5	214092850	7.12176	5.26496	3.26881	2.1787	GRMZM2G180430	SS	No
Plant height	chr7.S_120354660	7	120354660	7.15982	5.26496	3.28628	2.1787	GRMZM2G052667	SS	No
Plant height	chr7.S_168684039	7	168684039	7.12016	5.26496	3.26808	2.1787	GRMZM2G300709	SS	No
Plant height	chr8.S_21816910	8	21816910	7.95161	0.605799	4.62706	1.7185	GRMZM2G032049	NSS	No
Plant height	PZE-108026684	8	26072742	8.44177	0.35216	4.91229	1.7185	GRMZM2G453565	NSS	No
Plant height	chr9.S_140356597	9	140356597	9.2463	2.31101	4.24395	2.1787	GRMZM2G479243	SS	No
Plant height	chr9.S_140435314	9	140435314	7.10697	9.15662	3.26202	2.1787	GRMZM2G131539	SS	No
Plant height	chr9.S_142397931	9	142397931	7.73171	8.89909	3.54877	2.1787	GRMZM2G017678	SS	No
Plant height	chr9.S_142495942	9	142495942	7.10372	7.58027	3.26053	2.1787	GRMZM2G067303	SS	No
Plant height	chr9.S_11499461	9	11499461	8.11942	0.485704	4.72471	1.7185	GRMZM2G089713	NSS	No	SUS	Sucrose synthase	Cob diameter AQFS340	Beavis W. et al. (1994)		Cob diameter	chr9.S_11496063	9	11496063	A/T	6.55	0.43	GRMZM2G089713
Plant height	PZE-110053215	10	100028018	7.26725	5.79262	3.33559	2.1787	GRMZM2G455476	SS	No
Plant height	PZE-110077717	10	132963383	7.43411	5.27654	3.41217	2.1787	GRMZM2G155543	SS	No
Days to anthesis	chr1.S_53150877	1	53150877	8.06582	6.96729	4.98074	1.6194	GRMZM2G407825	TST	No
Days to anthesis	chr1.S_64598289	1	64598289	7.64452	6.96729	4.72059	1.6194	GRMZM2G015902	TST	No
Days to anthesis	chr1.S_65222707	1	65222707	7.44621	8.99282	4.59813	1.6194	GRMZM2G084540	TST	No
Days to anthesis	chr1.S_237745118	1	237745118	7.50758	6.99818	4.63602	1.6194	GRMZM2G076597	TST	No
Days to anthesis	chr2.S_232975915	2	232975915	7.83353	7.23773	4.8373	1.6194	GRMZM2G082853	TST	No
Days to anthesis	chr3.S_189780220	3	189780220	7.65466	7.29764	4.72685	1.6194	GRMZM2G173654	TST	No
Days to anthesis	chr4.S_838271	4	838271	8.0389	10.3472	4.96412	1.6194	GRMZM2G073779	TST	No
Days to anthesis	chr4.S_840788	4	840788	7.74165	10.1583	4.78057	1.6194	GRMZM5G868355	TST	No
Days to anthesis	chr4.S_843762	4	843762	7.33099	7.00222	4.52698	1.6194	GRMZM2G163427	TST	No
Days to anthesis	chr4.S_14126362	4	14126362	7.9923	8.13799	4.93535	1.6194	GRMZM2G176698	TST	No			Flowering time bnlg1126-bnlg1937	Zhang et al. (2011)		Days to anthesis	chr4.S_14126213	4	14126213	A/G	7.38	3.82	GRMZM2G176698
Days to anthesis	chr4.S_36728267	4	36728267	7.27193	4.93837	4.49051	1.6194	GRMZM2G050118	TST	Yes			Flowering time bnlg1937, bnlg1126-bnlg1937	Wang et al. (2008) Zhang et al. (2011)		Days to anthesis	chr4.S_36728142	4	36728142	T/C	6.91	3.98	GRMZM2G050118
Days to anthesis	chr4.S_155833387	4	155833387	7.12111	8.80676	4.39738	1.6194	GRMZM2G118693	TST	No
Days to anthesis	chr5.S_61524409	5	61524409	7.05155	10.0277	4.35442	1.6194	GRMZM2G399136	TST	No
Days to anthesis	PZE-105127743	5	184992394	7.65188	7.78993	4.72513	1.6194	-	TST	No
Days to anthesis	SYN31372	6	142817773	7.34871	6.82438	4.53792	1.6194	GRMZM2G023769	TST	No
Days to anthesis	chr7.S_44176558	7	44176558	8.81346	10.2858	5.44243	1.6194	GRMZM2G396540	TST	No
Days to anthesis	chr7.S_51470575	7	51470575	7.8245	3.03826	4.83173	1.6194	GRMZM2G050550	TST	No
Days to anthesis	PZE-105088747	7	131964472	7.3325	8.52339	4.52791	1.6194	-	TST	No
Days to anthesis	chr8.S_4961048	8	4961048	7.52857	8.52339	4.64899	1.6194	GRMZM2G475017	TST	No
Days to anthesis	chr8.S_165584570	8	165584570	7.4937	3.74113	4.62745	1.6194	GRMZM2G005483	TST	No
Days to silking	chr1.S_260516920	1	260516920	7.46398	11.5347	4.70824	1.5853	GRMZM2G146616	TST	No
Days to silking	chr3.S_7938035	3	7938035	8.36971	9.0708	5.27957	1.5853	GRMZM2G355572	TST	No
Days to silking	SYN33196	4	837802	9.48654	11.624	5.98407	1.5853	GRMZM2G073779	TST	No
Days to silking	chr4.S_840788	4	840788	9.26413	11.884	5.84377	1.5853	GRMZM5G868355	TST	No
Days to silking	chr4.S_843317	4	843317	8.76185	8.68023	5.52694	1.5853	GRMZM2G163427	TST	No
Days to silking	PZE-104001186	4	1093747	7.95684	11.4635	5.01914	1.5853	GRMZM2G008369	TST	No
Days to silking	PZE-104016709	4	16440746	7.13671	11.3022	4.50181	1.5853	-	TST	No
Days to silking	chr5.S_77992393	5	77992393	7.45729	0.934706	4.70402	1.5853	GRMZM2G023798	TST	No
Days to silking	PZE-105127743	5	184992394	8.03689	6.2485	5.06964	1.5853	-	TST	No
Days to silking	chr7.S_44176558	7	44176558	7.08401	0.740725	4.46856	1.5853	GRMZM2G396540	TST	No
Days to silking	PZE-105088747	7	131964472	8.49791	10.6607	5.36044	1.5853	-	TST	No
Days to silking	chr8.S_173805066	8	173805066	7.6256	10.3333	5.15836	1.4783	GRMZM2G160444	NSS	No
Days to silking	chr8.S_2288061	8	2288061	7.14415	0.354638	4.5065	1.5853	GRMZM2G120876	TST	Yes						Days to silking	chr8.S_2288061	8	2288061	T/C	7.14	4.46	GRMZM2G120876
Days to silking	chr8.S_5161780	8	5161780	8.65269	0.34073	5.45808	1.5853	GRMZM2G044128	TST	No
Days to silking	chr8.S_101438913	8	101438913	7.4901	7.49469	4.72472	1.5853	GRMZM2G018238	TST	No
Days to silking	chr8.S_165584572	8	165584572	7.22128	5.01077	4.55515	1.5853	GRMZM2G005483	TST	No
Days to silking	chr10.S_117573574	10	117573574	8.24576	0.992571	5.57787	1.4783	GRMZM2G072174	NSS	No
Tassel branch number	chr1.S_52092005	1	52092005	8.03299	7.08258	4.70895	1.7059	GRMZM2G160466	TST	No
Tassel branch number	SYN37950	1	56893588	8.78429	10.4797	5.14936	1.7059	GRMZM2G069618	TST	No						Tassel branch number	chr1.S_56893489	1	56893489	T/C	8.58	0.79	GRMZM2G069618
Tassel branch number	SYN37948	1	56983568	9.36547	7.47254	5.49005	1.7059	GRMZM2G353147	TST	No						Tassel branch number	SYN37946	1	56983112	A/G	8.83	1.19	GRMZM2G353147
Tassel branch number	chr1.S_224091531	1	224091531	7.40658	2.23381	4.34174	1.7059	AC210173.4_FG002	TST	No
Tassel branch number	PZE-102104363	2	129363189	7.20148	6.31075	4.22152	1.7059	-	TST	No
Tassel branch number	PZE-102124845	2	173781619	9.84724	4.29999	5.77246	1.7059	GRMZM2G033694	TST	No			Tassel branch number vdac1a, gpm193b, vdac1a-pza03184	Brown P. J. et al. (2011)		Tassel branch number	PZE-102124831	2	173777357	A/G	7.23	1.23	GRMZM2G033694
Tassel branch number	chr2.S_184762706	2	184762706	7.20925	7.37137	4.22607	1.7059	GRMZM2G365515	TST	No			Tassel branch number vdac1a-pza03184	Brown P. J. et al. (2011)		Tassel branch number	chr2.S_184762706	2	184762706	A/G	7.21	1.85	GRMZM2G365515
Tassel branch number	chr4.S_838030	4	838030	7.27499	3.51684	4.26461	1.7059	GRMZM2G073779	TST	No
Tassel branch number	chr4.S_840121	4	840121	8.71035	7.51561	5.10601	1.7059	GRMZM5G868355	TST	No
Tassel branch number	chr4.S_844616	4	844616	8.94286	8.94645	5.24231	1.7059	GRMZM2G163427	TST	No
Tassel branch number	SYN1162	4	235274655	9.90533	6.47868	5.80651	1.7059	GRMZM2G018837	TST	No
Tassel branch number	SYN30092	5	61696570	7.50129	8.75068	4.39726	1.7059	GRMZM2G000171	TST	No						Tassel branch number	chr5.S_61696517	5	61696517	T/C	6.56	0.65	GRMZM2G000171
Tassel branch number	PZE-105099116	5	146837029	7.48232	6.32436	4.38614	1.7059	GRMZM2G146794	TST	No			Tassel branch number pza03049	Brown P. J. et al. (2011)		Tassel branch number	PZE-105099116	5	146837029	A/G	7.48	0.92	GRMZM2G146794
Tassel branch number	SYN15320	5	167784972	7.13713	9.05461	4.18379	1.7059	GRMZM2G062848	TST	No			Tassel branch number ay105205-pco107505	Brown P. J. et al. (2011)		Tassel branch number	SYN15320	5	167784972	A/G	7.14	0.66	GRMZM2G062848
Tassel branch number	chr6.S_88919064	6	88919064	7.21348	7.8551	4.22855	1.7059	GRMZM2G150302	TST	No			Tassel branch number phm8909	Brown P. J. et al. (2011)		Tassel branch number	chr6.S_88919064	6	88919064	A/G	7.21	0.79	GRMZM2G150302
Tassel branch number	chr6.S_93830653	6	93830653	7.35824	3.3446	4.31341	1.7059	GRMZM2G058900	TST	No
Tassel branch number	PUT-163a-31909945-2001	6	110706652	7.40997	8.83802	4.34373	1.7059	GRMZM2G412611	TST	No
Tassel branch number	chr6.S_114919962	6	114919962	7.46563	7.6846	4.37636	1.7059	GRMZM5G819204	TST	No
Tassel branch number	chr7.S_16994476	7	16994476	8.1344	7.9691	4.76839	1.7059	GRMZM2G091449	TST	No			Tassel branch number pza03344, sdg101-pza02018	Brown P. J. et al. (2011)		Tassel branch number	chr7.S_16994476	7	16994476	T/C	8.13	0.1	GRMZM2G091449
Tassel branch number	chr7.S_121988384	7	121988384	7.98513	6.91308	4.68089	1.7059	GRMZM2G038570	TST	No
Tassel branch number	chr7.S_132806303	7	132806303	7.05014	6.90486	4.1328	1.7059	GRMZM2G137211	TST	No			Tassel branch number cl7143_1b-pza01714	Brown P. J. et al. (2011)		Tassel branch number	chr7.S_132806303	7	132806303	T/C	7.05	0.26	GRMZM2G137211
Tassel branch number	chr7.S_147588691	7	147588691	7.81292	8.04549	4.57994	1.7059	GRMZM2G105297	TST	No						Tassel branch number	chr7.S_147588115	7	147588115	A/G	6.84	0.17	GRMZM2G105297
Tassel branch number	chr7.S_147727688	7	147727688	7.63965	8.04549	4.47837	1.7059	GRMZM2G103892	TST	No						Tassel branch number	chr7.S_147727683	7	147727683	A/C	6.65	0.19	GRMZM2G103892
Tassel branch number	PZE-107093186	7	147778200	7.1214	8.5842	4.17457	1.7059	GRMZM2G423555	TST	No						Tassel branch number	PZE-107093186	7	147778200	A/G	7.12	1.26	GRMZM2G423555
Tassel branch number	chr7.S_147926300	7	147926300	7.25077	8.04549	4.25041	1.7059	GRMZM5G814851	TST	No						Tassel branch number	chr7.S_147926300	7	147926300	A/T	7.25	0.63	GRMZM5G814851
Tassel branch number	PZE-107093279	7	148083481	7.77524	6.1386	4.55785	1.7059	-	TST	No
Tassel branch number	PZE-107105152	7	157569872	7.3704	7.32869	4.32053	1.7059	GRMZM2G057281	TST	No						Tassel branch number	PZE-107105152	7	157569872	C/G	7.37	0.09	GRMZM2G057281
Tassel branch number	PZE-108007029	8	7044754	8.63731	7.34419	5.0632	1.7059	-	TST	No
Tassel branch number	chr8.S_165275826	8	165275826	8.37442	5.87207	4.90909	1.7059	GRMZM2G092817	TST	No
Tassel branch number	chr9.S_130406190	9	130406190	7.12277	8.96065	4.17537	1.7059	GRMZM2G078238	TST	No						Tassel branch number	chr9.S_130405929	9	130405929	A/G	6.18	2.56	GRMZM2G078238
Tassel branch number	chr9.S_149525233	9	149525233	8.02164	7.45197	4.70229	1.7059	AC235544.1_FG006	TST	No
Tassel branch number	PZE-109108959	9	149747320	8.5686	5.11391	5.02292	1.7059	-	TST	No
Tassel branch number	chr9.S_150648394	9	150648394	8.48385	7.6926	4.97324	1.7059	-	TST	No
Tassel branch number	chr10.S_113714243	10	113714243	7.32829	7.33381	4.29585	1.7059	GRMZM2G147424	TST	No
Tassel branch number	chr10.S_141622508	10	141622508	7.11296	7.37137	4.16962	1.7059	GRMZM2G155991	TST	No
Tassel main axis length	chr1.S_61945853	1	61945853	7.07484	8.11916	4.27586	1.6546	GRMZM2G082346	NSS	No
Tassel main axis length	chr2.S_18001979	2	18001979	8.59491	0.0869328	7.36307	1.1673	GRMZM2G019863	TST	No	FLD	Flowering locus D,flavin-containing monooxygenase activity				Ear length	chr2.S_18001984	2	18001984	A/G	7.89	2.4	GRMZM2G019863
Tassel main axis length	chr3.S_162297177	3	162297177	7.50069	3.00411	4.53324	1.6546	GRMZM2G115152	NSS	No			Spike length pza01396	Brown P. J. et al. (2011)		Tassel main axis length	chr3.S_162297177	3	162297177	A/G	7.5	0.92	GRMZM2G115152
Tassel main axis length	chr3.S_162801203	3	162801203	7.45787	0.265603	4.50736	1.6546	GRMZM2G133398	NSS	No	Vp1	Viviparous 1				Plant height	chr3.S_162801203	3	162801203	A/C	8.28	5.06	GRMZM2G133398
Tassel main axis length	chr3.S_162831730	3	162831730	7.39115	6.14328	4.46703	1.6546	GRMZM2G133173	NSS	No						Plant height	chr3.S_162831730	3	162831730	T/G	8.21	5.11	GRMZM2G133173
Tassel main axis length	chr4.S_197929931	4	197929931	7.18445	6.27462	4.34211	1.6546	GRMZM2G130505	NSS	No						Tassel main axis length	chr4.S_197929931	4	197929931	A/G	7.18	1.61	GRMZM2G130505
Tassel main axis length	chr4.S_224051285	4	224051285	7.1213	6.26313	4.30394	1.6546	GRMZM2G054149	NSS	No			Spike length mlo4-ay107200	Brown P. J. et al. (2011)		Tassel main axis length	chr4.S_224051285	4	224051285	A/C	7.12	1.02	GRMZM2G054149
Tassel main axis length	chr4.S_231903736	4	231903736	8.56473	5.13747	5.17631	1.6546	GRMZM2G116079	NSS	No
Tassel main axis length	chr5.S_20199564	5	20199564	7.43812	7.60984	4.49542	1.6546	GRMZM2G070523	NSS	No						Tassel main axis length	chr5.S_20199298	5	20199298	A/G	7.25	2.55	GRMZM2G070523
Tassel main axis length	chr5.S_173395325	5	173395325	7.81697	3.46861	4.72439	1.6546	GRMZM2G337749	NSS	No			Spike length pza02040-serk2	Brown P. J. et al. (2011)		Tassel main axis length	chr5.S_173390816	5	173390816	A/C	6.2	1.12	GRMZM2G337749
Tassel main axis length	chr5.S_173413001	5	173413001	7.81697	5.91692	4.72439	1.6546	GRMZM2G165521	NSS	No			Spike length pza02040-serk2	Brown P. J. et al. (2011)		Tassel main axis length	chr5.S_173410764	5	173410764	A/G	7.82	2.59	GRMZM2G165521
Tassel main axis length	PZE-107051508	7	100958541	8.00573	8.11916	4.83847	1.6546	GRMZM2G053514	NSS	No
Tassel main axis length	chr10.S_142795527	10	142795527	7.73446	6.13668	4.67452	1.6546	GRMZM2G029242	NSS	No			Spike length met2-cl47610_1	Brown P. J. et al. (2011)		Tassel main axis length	chr10.S_142795527	10	142795527	C/G	7.73	0.51	GRMZM2G029242
Tassel main axis length	chr10.S_143058884	10	143058884	7.39137	5.16685	4.46716	1.6546	GRMZM2G396856	NSS	No			Spike length met2-cl47610_1	Brown P. J. et al. (2011)		Tassel main axis length	chr10.S_143058884	10	143058884	C/G	7.39	0.89	GRMZM2G396856
